# Supplementary material for: An RNA Repair Operon Regulated by Damaged tRNAs
Source: Cell Rep. Author manuscript; Available in PMC 2021 Jan 7. (PMC7790460; doi:10.1016/j.celrep.2020.108527)
Supplement: 2 [file NIHMS1657604-supplement-2.xlsx]

## Sheet: Sheet1
14028S lacZ	C1	ftsK	DNA translocase	NC_016856.1	996947	before 1249	truncated after amino acid 416	antisense
14028S lacZ	A3	ftsK	DNA translocase	NC_016856.1	998893	before 3198	truncated before amino acid 1066	antisense
Parent strain	Mutant	Gene	Product	Accession number	Insertion site	nt of ORF	Mutation	Sense or Antisense
SL1344 lacZ	D8	guaB	inosine-5'-monophosphate dehydrogenase	NC_016810.1	2623072	after 904	truncated after amino acid 216	antisense
SL1344 lacZ	C3	guaB	inosine-5'-monophosphate dehydrogenase	NC_016810.1	2623179	before 540	truncated before amino acid 180	sense
SL1344 lacZ	C13	guaB	inosine-5'-monophosphate dehydrogenase	NC_016810.1	2623631	before 1464	truncated before amino acid 29	antisense
14028S lacZ	C4	guaB	inosine-5'-monophosphate dehydrogenase	NC_016856.1	2677015	before 540	truncated before amino acid 180	sense
14028S lacZ	C33	hda	DNA replication initiation factor	NC_016856.1	2661869	antisense	truncated after amino acid 57	antisense
14028S lacZ	A7	holD	DNA polymerase III subunit psi	NC_016856.1	4825273	before 173	truncated after amino acid 50	sense
14028S lacZ	B81	ndk	nucleoside diphosphate kinase	NC_016856.1	2711901	before 281	truncated before amino acid 37	sense
14028S lacZ	B9	nhaA	pH-dependent sodium/proton antiporter	NC_016856.1	46303	before 144	truncated after amino acid 207	sense
14028S lacZ	C8	nhaA	pH-dependent sodium/proton antiporter	NC_016856.1	46813	before 624	truncated after amino acid 325	antisense
14028S lacZ	B4	nhaA	pH-dependent sodium/proton antiporter	NC_016856.1	47161	after 975	truncated after amino acid 23	antisense
14028S lacZ	B6	parA	plasmid partition protein A	NC_016855.1	43879	before 72	truncated after amino acid 113	sense
14028S lacZ	B85	parA	plasmid partition protein A	NC_016855.1	44148	before 339	truncated after amino acid 30	antisense
14028S lacZ	C15	parB	plasmid partition protein B	NC_016855.1	45101	after 91	truncated after amino acid 120	sense
14028S lacZ	A20	parB	plasmid partition protein B	NC_016855.1	45371	before 361	truncated before amino acid 315	sense
14028S lacZ	A21	parB	plasmid partition protein B	NC_016855.1	45954	before 944	truncated after amino acid 354	sense
14028S lacZ	C112	pdxB	erythronate-4-phosphate dehydrogenase	NC_016856.1	2534093	before 188	truncated after amino acid 354	sense
14028S lacZ	E5	pdxB	erythronate-4-phosphate dehydrogenase	NC_016856.1	2534093	before 188	truncated after amino acid 512	antisense
14028S lacZ	C31	pnp	polynucleotide phosphorylase/polyadenylase	NC_016856.1	3463029	before 599	truncated before amino acid 67	sense
14028S lacZ	B84	pnp	polynucleotide phosphorylase/polyadenylase	NC_016856.1	3464367	before 1938	truncated before amino acid 607	sense
SL1344 lacZ	C90	pnp	polynucleotide phosphorylase/polyadenylase	NC_016810.1	3470267	before 317	truncated before amino acid 156	sense
SL1344 lacZ	C61	pnp	polynucleotide phosphorylase/polyadenylase	NC_016810.1	3471620	before 1670	truncated before amino 480	antisense
14028S lacZ	C9	pnp promoter; sraG	polynucleotide phosphorylase; PNP regulatory sRNA	NC_016856.1	3464726	before 66 of sraG	noncoding	sense pnp; antisense sraG
SL1344 lacZ	E3	pnp promoter; sraG	polynucleotide phosphorylase; PNP regulatory sRNA	NC_016810.1	3472238	before 74 of sraG	noncoding	sense pnp; antisense sraG
14028S lacZ	E1	polA	DNA polymerase I	NC_016856.1	4221153	before 1440	truncated after amino acid 800	antisense
14028S lacZ	C114	polA	DNA polymerase I	NC_016856.1	4222114	after 2400	truncated after amino acid 727	sense
14028S lacZ	E10	recC	exonuclease V subunit gamma	NC_016856.1	3173709	before 1190	truncated before amino acid 176	sense
14028S lacZ	C43	recC	exonuclease V subunit gamma	NC_016856.1	3175366	before 2847	truncated before amino acid 38	sense
SL1344 lacZ	E9	rfbA	TDP-glucose pyrophosphorylase	NC_016810.1	2174150	after 767	truncated before amino acid 73	sense
14028S lacZ	B1	rnhA	ribonuclease H1	NC_016856.1	303820	before 250	truncated before amino acid 73	sense
14028S lacZ	B83	rnhA	ribonuclease H1	NC_016856.1	303820	before 250	truncated before amino acid 278	antisense
14028S lacZ	B5	rodZ	cytoskeletal protein	NC_016856.1	2709764	before 813	intergenic	sense
14028S lacZ	C113	rodZ	cytoskeletal protein	NC_016856.1	2709966	10 nt upstream +1	truncated after amino acid 216	antisense
14028S lacZ	C11	rtcB	RNA ligase	NC_016856.1	3695646	before 385	truncated after amino acid 198	antisense
14028S lacZ	E6	rtcB	RNA ligase	NC_016856.1	3695885	before 625	truncated after amino acid 395	antisense
SL1344 lacZ	C5	rtcB	RNA ligase	NC_016810.1	3702923	before 37	truncated after amino acid 376	antisense
SL1344 lacZ	B8	rtcB	RNA ligase	NC_016810.1	3702973	after 88	truncated before amino acid 376	antisense
SL1344 lacZ	A82	rtcB	RNA ligase	NC_016810.1	3702975	after 90	truncated before amino acid 16	sense
14028S lacZ	C13	rtcR	transcriptional regulator of rsr-rtcBA operon	NC_016856.1	3698613	before 48	truncated before amino acid 16	sense
14028S lacZ	C23	rtcR	transcriptional regulator of rsr-rtcBA operon	NC_016856.1	3698613	before 48	truncated before amino acid 135	antisense
SL1344 lacZ	D2	ruvA	Holliday junction DNA helicase ruvA	NC_016810.1	1947850	before 210	truncated before amino acid 72	antisense
SL1344 lacZ	D3	ruvA	Holliday junction DNA helicase ruvA	NC_016810.1	1948038	before 398	truncated after amino acid 71	sense
SL1344 lacZ	C62	ruvA	Holliday junction DNA helicase ruvA	NC_016810.1	1948039	before 387	truncated before amino acid 29	antisense
SL1344 lacZ	B50	ruvA	Holliday junction DNA helicase ruvA	NC_016810.1	1948167	before 527	truncated before amino acid 28	antisense
SL1344 lacZ	A3	ruvA	Holliday junction DNA helicase ruvA	NC_016810.1	1948171	before 531	truncated before amino acid 28	antisense
SL1344 lacZ	B3	ruvA	Holliday junction DNA helicase ruvA	NC_016810.1	1948171	before 531	truncated before amino acid 30	sense
14028S lacZ	B2	ruvA	Holliday junction DNA helicase ruvA	NC_016856.1	2002001	before 527	truncated after amino acid 28	antisense
14028S lacZ	C35	ruvA	Holliday junction DNA helicase ruvA	NC_016856.1	2002004	before 527	truncated after amino acid 28	antisense
14028S lacZ	B7	ruvA	Holliday junction DNA helicase ruvA	NC_016856.1	2002004	before 527	after amino acid 203 (stop codon)	intergenic
SL1344 lacZ	C4	ruvA (intergenic)	Holliday junction DNA helicase ruvA	NC_016810.1	1947639	2nt upstream +1	truncated after amino acid 47	antisense
SL1344 lacZ	C51	ruvC	Crossover junction endodeoxyribonuclease	NC_016810.1	1951175	before 381	truncated before amino acid 22	sense
SL1344 lacZ	D18	ruvC	Crossover junction endodeoxyribonuclease	NC_016810.1	1951250	before 457	truncated before amino acid 22	sense
SL1344 lacZ	D24	ruvC	Crossover junction endodeoxyribonuclease	NC_016810.1	1951250	before 457	truncated before amino acid 136	sense
SL1344 lacZ	D14	seqA	replication initiation regulator SeqA	NC_016810.1	759011	before 410	truncated after amino acid 35	sense
14028S lacZ	C22	STM14_3226	hypothetical protein / putative cytoplasmic protein	NC_016856.1	2828898	after 21	truncated before amino acid 123	antisense
14028S lacZ	B82	truA	tRNA pseudouridine synthase A	NC_016856.1	2532461	before 448	truncated before amino acid 123	antisense
14028S lacZ	D1	truA	tRNA pseudouridine synthase A	NC_016856.1	2532461	before 448	truncated before amino acid 123	antisense
14028S lacZ	D10	truA	tRNA pseudouridine synthase A	NC_016856.1	2532461	before 448	truncated before amino acid 23	antisense
14028S lacZ	C12	truA	tRNA pseudouridine synthase A	NC_016856.1	2532761	before 748	truncated before amino acid 23	antisense
14028S lacZ	E7	truA	tRNA pseudouridine synthase A	NC_016856.1	2532761	before 748	before amino acid 1 (start codon)	intergenic
14028S lacZ	C20	truA (intergenic)	tRNA pseudouridine synthase A	NC_016856.1	2532829	3 nt downstream last nt	truncated after amino acid 85	antisense
14028S lacZ	E4	uvrD	DNA-dependent helicase II	NC_016856.1	4169152	before 253	truncated before amino acid 614	sense
14028S lacZ	B87	uvrD	DNA-dependent helicase II	NC_016856.1	4171073	before 1841	truncated before amino acid 59	antisense
SL1344 lacZ	C58	wzxe	hypothetical lipopolysaccharide biosynthesis protein	NC_016810.1	4156515	before 177	truncated before amino acid 165	sense
14028S lacZ	C44	xerC	site-specific tyrosine recombinase XerC	NC_016856.1	4168124	before 648
SL1344 lacZ	D21	yebC	transcriptional regulator	NC_016810.1	1951599	before 248	truncated before before acid 98	sense
SL1344 lacZ	D15	yebC	transcriptional regulator	NC_016810.1	1951801	before 450	truncated before amino acid 87	sense
SL1344 lacZ	D17	yebC	transcriptional regulator	NC_016810.1	1951833	before 482	truncated before amino acid 165	sense
14028S lacZ	C5	yebC	transcriptional regulator	NC_016856.1	2005436	before 248	truncated before amino acid 26	antisense
SL1344 lacZ	C11	yejM	hypothetical sulphatase	NC_016810.1	2326712	before 78	truncated after amino acid 64	sense
