# Supplementary material for: An RNA Repair Operon Regulated by Damaged tRNAs
Source: Cell Rep. Author manuscript; Available in PMC 2021 Jan 7. (PMC7790460; doi:10.1016/j.celrep.2020.108527)
Supplement: 3 [file NIHMS1657604-supplement-3.xlsx]

## Sheet: Strains
E. coli strains used in this study
Strain	Background	Genotype	Reference
LT351	MG1655	wild-type E. coli K-12 MG1655	Don Court lab (NCI)
LT1015	MG1655	recA<>cat	Don Court lab (NCI)
E. coli	cc118	Δ(ara, leu)7697 araD139 ΔlacX74 galE galK phoA20 thi-1 rpsE rpoB(RfR ) argE(am) recA1 λpir+	Herrero et al. (1990)
E. coli	β-2163	(F−) RP4-2-Tc::Mu△dapA::(erm-pir)[KmREmR]	Demaree et al. (2005)
E. coli	DH5alpha	F– φ80lacZΔM15 Δ(lacZYA-argF)U169 recA1 endA1 hsdR17(rK–, mK+) phoA supE44 λ– thi-1 gyrA96 relA1	Invitrogen
E. coli	BL21 (DE3)	F– ompT hsdSB (rB–, mB–) gal dcm (DE3)	Invitrogen
S. Typhimurium strains used in this study
Strain	Background	Genotype	Reference
KHSL1	SL1344	Wild-type S. enterica serovar Typhimurium strain SL1344	Hoiseth et al (1981)
KH141	14028S	Wild-type S. enterica serovar Typhimurium strain 14028s	Fields et al. (1986)
KH142	14028S	Prsr-lacZ	This work
KHSL2	SL1344	Prsr-lacZ	This work
KH143	14028S	Prsr-lacZ [pSB3313] (AmpR)	This work
KH144	14028S	Prsr-lacZ [pSB3313-RtcRΔN] (AmpR)	This work
KHSL3	SL1344	Prsr-lacZ [pSB3313] (AmpR)	This work
KHSL4	SL1344	Prsr-lacZ [pSB3313-RtcRΔN] (AmpR)	This work
XCSL1	SL1344	flag3X-rsr	This work
XC141	14028S	flag3X-rsr	This work
XC142	14028S	flag3X-rsr [pSB3313-HA-RtcA] (AmpR)	This work
XC143	14028S	flag3X-rsr [pSB3313-RtcRΔN] (AmpR)	This work
XCSL2	SL1344	flag3X-rsr [pSB3313] (AmpR)	This work
KHSL5	SL1344	flag3X-rsr [pSB3313-HA-RtcA] (AmpR)	This work
XCSL3	SL1344	flag3X-rsr [pSB3313-RtcRΔN] (AmpR)	This work
XC144	14028S	flag3X-rsr △pnp	This work
XC145	14028S	flag3X-rsr △pnp △rna	This work
XC146	14028S	flag3X-rsr △pnp △rtcB	This work
XC147	14028S	flag3X-rsr △recA	This work
XC148	14028S	flag3X-rsr △recA △rsr	This work
XC149	14028S	flag3X-rsr △recA △rtcB	This work
XC1410	14028S	flag3X-rsr △rna	This work
XC1411	14028S	flag3X-rsr △rnh1	This work
XC1412	14028S	flag3X-rsr △rsr	This work
XC1413	14028S	flag3X-rsr △rtcA	This work
XC1414	14028S	flag3X-rsr △rtcA △rna	This work
XC1415	14028S	flag3X-rsr △rtcB	This work
XC1416	14028S	flag3X-rsr △rtcB △rna	This work
XC1417	14028S	flag3X-rsr △ruvA	This work
KH145	14028S	flag3X-rsr △ruvA △pnp	This work
XC1418	14028S	flag3X-rsr △ruvA △pnp △rna	This work
KH146	14028S	flag3X-rsr △ruvA △recA	This work
KH147	14028S	flag3X-rsr △ruvA △rtcA	This work
XC1419	14028S	flag3X-rsr △ruvA △rtcA △rna	This work
KH147	14028S	flag3X-rsr △ruvA △rtcB	This work
XC1420	14028S	flag3X-rsr △ruvA △rtcB △rna	This work
KH148	14028S	flag3X-rsr △ruvA △rtcR	This work
XC1421	14028S	flag3X-rsr △ruvA △rna	This work
XC1422	14028S	flag3X-rsr △truA	This work
XC1423	14028S	flag3X-rsr △truA △pnp	This work
XC1424	14028S	flag3X-rsr △truA △recA	This work
XC1425	14028S	flag3X-rsr △truA △rtcA	This work
XC1426	14028S	flag3X-rsr △truA △rtcB	This work
XC1427	14028S	flag3X-rsr △truA △rtcR	This work
XC1428	14028S	flag3X-rsr △truA △rna	This work
XC1429	14028S	flag3X-rsr △yrlA	This work
XC1430	14028S	flag3X-rsr △yrlAB	This work
KH149	14028S	flag3X-rsr polA△C	This work
KH150	14028S	flag3X-rsr DyebC	This work
XC1431	14028S	flag3X-rsr polA△C △rna	This work
XC1432	14028S	flag3X-rsr lexA3	This work
XC1433	14028S	flag3X-rsr △yafQ	This work
XC1434	14028S	flag3X-rsr △STM14_2464	This work
XC1435	14028S	flag3X-rsr △STM14_3665 (endo)	This work
XC1436	14028S	flag3X-rsr △STM14_3666 (pin domain)	This work
XC1437	14028S	flag3X-rsr △STM14_4703	This work
XC1438	14028S	flag3X-rsr △STM14_3663 (vapC)	This work
XC1439	14028S	flag3X-rsr △rtcR	This work
XC1440	14028S	flag3X-rsr △rtcR [pSB3313] (AmpR)	This work
XC1441	14028S	flag3X-rsr △rtcR [pSB3313-RtcR] (AmpR)	This work
XC1442	14028S	flag3X-rsr △rtcR [pSB3313-His-RtcR] (AmpR)	This work
XC1443	14028S	flag3X-rsr △rtcR [pSB3313-RtcRΔN] (AmpR)	This work
XC1444	14028S	flag3X-rsr [pSB3313] (AmpR)	This work
XC1445	14028S	flag3X-rsr [pSB3313-RtcRΔN] (AmpR)	This work
XC1446	14028S	flag3X-rsr △higB	This work
XC1447	14028S	flag3X-rsr △higB2	This work
XC1448	14028S	flag3X-rsr △STM14_1870	This work
XC1449	14028S	flag3X-rsr △STM14_0346	This work
XC1450	14028S	flag3X-rsr △STM14_1927	This work
XC1451	14028S	flag3X-rsr △STM14_3072	This work
XC1452	14028S	flag3X-rsr △STM14_3306	This work
XC1453	14028S	flag3X-rsr △STM14_3562	This work
XC1454	14028S	flag3X-rsr △STM14_4284	This work
XC1455	14028S	flag3X-rsr △STM14_4556	This work
XC1456	14028S	flag3X-rsr △STM14_0349	This work
XC1457	14028S	flag3X-rsr △STM14_5341	This work
XC1458	14028S	flag3X-rsr △ruvA △yafQ △higB △higB2	This work
XC1459	14028S	flag3X-rsr △yafQ △higB △higB2	This work
XC1460	14028S	flag3X-rsr △rna △yafQ △higB △higB2 △STM14_4703 △STM14_3562 △STM14_1870	This work
XC1461	14028S	flag3X-rsr △symE	This work
XC1462	14028S	flag3X-rsr △sseE	This work
XC1463	14028S	flag3X-rsr △ghoS	This work
XC1464	14028S	flag3X-rsr △truA △pnp △rna	This work
S. Typhimurium transposon strains used in this study
Strain	Background	Genotype	Reference
KH1410	14028S	Prsr-lacZ ftsK::Mr	This work
KH1411	14028S	Prsr-lacZ ftsK::Mr	This work
KH1412	14028S	Prsr-lacZ guaB::Mr	This work
KH1413	14028S	Prsr-lacZ guaB::Mr	This work
KH1414	14028S	Prsr-lacZ guaB::Mr	This work
KH1415	14028S	Prsr-lacZ guaB::Mr	This work
KH1416	14028S	Prsr-lacZ hda::Mr	This work
KH1417	14028S	Prsr-lacZ holD::Mr	This work
KH1418	14028S	Prsr-lacZ ndk::Mr	This work
KH1419	14028S	Prsr-lacZ nhaA::Mr	This work
KHSL6	SL1344	Prsr-lacZ nhaA::Mr	This work
KHSL7	SL1344	Prsr-lacZ nhaA::Mr	This work
KH1420	14028S	Prsr-lacZ parA::Mr	This work
KH1421	14028S	Prsr-lacZ parA::Mr	This work
KH1422	14028S	Prsr-lacZ parB::Mr	This work
KH1423	14028S	Prsr-lacZ parB::Mr	This work
KHSL8	SL1344	Prsr-lacZ parB::Mr	This work
KH1424	14028S	Prsr-lacZ pdxB::Mr	This work
KH1425	14028S	Prsr-lacZ pdxB::Mr	This work
KH1426	14028S	Prsr-lacZ pnp::Mr	This work
KH1427	14028S	Prsr-lacZ pnp::Mr	This work
KHSL9	SL1344	Prsr-lacZ pnp::Mr	This work
KHSL10	SL1344	Prsr-lacZ pnp::Mr	This work
KHSL11	SL1344	Prsr-lacZ polA::Mr	This work
KH1428	14028S	Prsr-lacZ polA::Mr	This work
KH1429	14028S	Prsr-lacZ recC::Mr	This work
KH1430	14028S	Prsr-lacZ recC::Mr	This work
KH1431	14028S	Prsr-lacZ rfbA::Mr	This work
KHSL12	SL1344	Prsr-lacZ rnhA::Mr	This work
KHSL13	SL1344	Prsr-lacZ rnhA::Mr	This work
KHSL14	SL1344	Prsr-lacZ rtcB::Mr	This work
KHSL15	SL1344	Prsr-lacZ rtcB::Mr	This work
KHSL16	SL1344	Prsr-lacZ rtcB::Mr	This work
KHSL17	SL1344	Prsr-lacZ rtcB::Mr	This work
KHSL18	SL1344	Prsr-lacZ rtcB::Mr	This work
KH1432	14028S	Prsr-lacZ rtcR::Mr	This work
KHSL19	SL1344	Prsr-lacZ rtcR::Mr	This work
KHSL20	SL1344	Prsr-lacZ ruvA::Mr	This work
KHSL21	SL1344	Prsr-lacZ ruvA::Mr	This work
KHSL22	SL1344	Prsr-lacZ ruvA::Mr	This work
KH1433	14028S	Prsr-lacZ ruvA::Mr	This work
KHSL23	SL1344	Prsr-lacZ ruvA::Mr	This work
KH1434	14028S	Prsr-lacZ ruvA::Mr	This work
KH1435	14028S	Prsr-lacZ ruvA::Mr	This work
KH1436	14028S	Prsr-lacZ ruvA::Mr	This work
KH1437	14028S	Prsr-lacZ ruvA::Mr	This work
KH1438	14028S	Prsr-lacZ ruvA::Mr	This work
KH1439	14028S	Prsr-lacZ ruvC::Mr	This work
KH1440	14028S	Prsr-lacZ ruvC::Mr	This work
KH1441	14028S	Prsr-lacZ ruvC::Mr	This work
KH1442	14028S	Prsr-lacZ seqA::Mr	This work
KHSL24	SL1344	Prsr-lacZ sraG::Mr	This work
KH1443	14028S	Prsr-lacZ sraG::Mr	This work
KHSL25	SL1344	Prsr-lacZ stm14_3226::Mr	This work
KHSL26	SL1344	Prsr-lacZ truA::Mr	This work
KHSL27	SL1344	Prsr-lacZ truA::Mr	This work
KHSL28	SL1344	Prsr-lacZ truA::Mr	This work
KH1444	14028S	Prsr-lacZ truA::Mr	This work
KH1445	14028S	Prsr-lacZ truA::Mr	This work
KH1446	14028S	Prsr-lacZ truA::Mr	This work
KHSL29	SL1344	Prsr-lacZ uvrD::Mr	This work
KH1447	14028S	Prsr-lacZ uvrD::Mr	This work
KHSL30	SL1344	Prsr-lacZ wzxe::Mr	This work
KHSL31	SL1344	Prsr-lacZ yebC::Mr	This work
KHSL32	SL1344	Prsr-lacZ yebC::Mr	This work
KHSL33	SL1344	Prsr-lacZ yebC::Mr	This work
KH1448	14028S	Prsr-lacZ yebC::Mr	This work
KH1449	14028S	Prsr-lacZ yejM::Mr	This work
KH1450	14028S	Prsr-lacZ yfgA::Mr	This work
KH1451	14028S	Prsr-lacZ yfgA::Mr	This work
KH1452	14028S	Prsr-lacZ xerC::Mr	This work

## Sheet: Oligonucleotides
Oligonucleotides list
Primers for Nested PCR reactions for identifying transposon insertion inside the genome
Oligonucleotide name	Sequence (5' to 3')
Adaptor template	CAGGTATGGCCGTATCCTTGGGCATTATAGGTACGGTATGCAAGGTAGAGCAGGGTTTAGGAGAGAGGATCCGCAGAGAC
C34-AdaptorOut1	CCGTATCCTTGGGCATTATAGG
C35-AdaptorOut2	GGTACGGTATGCAAGGTAGAGC
C36-AdaptorSeq	GGTAGAGCAGGGTTTAGGAGAG
C37-ApaptorFill	GTCTCTGCGGATCCTCTCTCCT
CmR reverse primer	AAACGGCATGATGAACCTGAATCG
CmR forward primer	TTGAGTTATCGAGATTTTCAGGAGCTAAGGAAGC
Primers for construction of lacZ-rsr transcriptional fusion construct
Oligonucleotide name	Sequence (5' to 3')
P1 LacZ Rsr fusion	TGGCGGCCGCTCTAGAACTAGTGGATCC
P2r LacZ Rsr fusion	CCGTTATTCTCCATGCCATGGTTATTTTTGACACCAGACCAACTGGTAATGGTAGC
P3 LacZ Rsr fusion	CCATTACCAGTTGGTCTGGTGTCAAAAATAACCATGGCATGGAGAATAACGGAAATGG
P4r LacZ Rsr fusion	GCCGCCCGGGTAAAGCCTCGCGAATAACCTGC
rtcR reverse 631	TGGAAATCGCTGCTGACCTGC
lacZ 5' reverse	CAGTCACGACGTTGTAAAACGACC
Probes for Northern blotting (5' to 3')
Oligonucleotide name	Sequence (5' to 3')
5' tRNA Cys-GCA-1-1	TTTGCAATCCGCTACATAACCGCTTTGTTAACGCGCC
3' tRNA Cys-GCA-1-1	GGCGCGTTCCGGAGTCGAACCGGACTAGACGGATTTGC
5' tRNA Tyr-GTA-2-1	TTTACAGTCTGCTCCCTTTGGCCGCTCGGGAACCCCACC
5’ tRNA Leu-TAG 1-1	ACCTAAATCTGGTGCGTCTACCAATTTCGCCACTCCCGC
3' tRNA Leu-TAG 1-1	AGGCGAGACTTGAACTCGCACACCTTGCGGCGCCAGAACCTAAA
5' tRNA His-GTG 1-1	ATCACAATCCAGGGCTCTACCAACTGAGCTA
3' tRNA His-GTG 1-1	ATTCGAACCCACGACAACTGGAATCACAA
5' tRNA Trp-CCA-1-1	TTTGGAGACCGGTGCTCTACCAATT
3' tRNA Trp-CCA-1-1	ACTCGAACTCCCAACACCCGGTTTTGGAG
5' tRNA fMet 1-1	GTTATGAGCCCGACGACGTACCAGGCTGCTCCACCCCGCG
5-tRNA Phe-GAA 1-1	TTTCAATCCCCTGCTCTACCGACTGAGCTATCCGGGC
5' tRNA Gln-TTG	CCGGTGCCTTACCGCTTGGCGATACCCCA
5’ tRNA Leu-TAA	TTTTAAATCCCTTGTGTCTACCGATTCCACCATCCGGGC
5’ tRNA Leu-CAA	TTTTGAATCAACTGCGTCTACCGATTTCGCCACTTCGGC
5' YrlA	ACAAATGTAGATCCACAGGCATTCGCCAA
5S rRNA	CACTTCTGAGTTCGGCATGGGG
Oligonucleotides for 3' RACE of tRNAs
Oligonucleotide name	Sequence (5' to 3')
5' fMet CAT MB forward	TGGAGCAGCCTGGTAGC
5' Phe GAA MB forward	CGGATAGCTCAGTCGGTAGAGC
tRNA Trp forward MB	GGGCGTAGTTCAATTGGTAGAGC
tRNA Cys forward	GGCGCGTTAACAAAGCGG
5' tyr 1st 16mer for primer	GGTGGGGTTCCCGAGC
5' tRNA Leu TAG MB forward	GCGGGAGTGGCGAAATTGG
5' tRNA Leu TAG KH forward	GGAGTGGCGAAATTGGTAGACG
3RAD (adaptor)	CTGGAATTCTCGGGTGCCAAGG/3DDC/
L3-APP	/5rApp/AGATCGGAAGAGCGGTTCAG/3DDC/
Oligonucleotides for CARF domain binding
Oligonucleotide name	Sequence (5' to 3')
tRNALeu(UAG)	GCGGGAGUGGCGAAAUUGGUAGACGCACCAGAUUUAG
tRNALeu(UAG)-UUA	GCGGGAGUGGCGAAAUUGGUAGACGCACCAGAUUUA
tRNALeu(UAG)-AUU	GCGGGAGUGGCGAAAUUGGUAGACGCACCAGAUU
tRNATrp(CCA)	GGGCGUAGUUCAAUUGGUAGAGCACCGGUCUCCA
tRNAPhe(GAA)	CGGAUAGCUCAGUCGGUAGAGCAGGGGAUUGAA
Oligonucleotides for making mutant strains
Strain names	Oligonucleotide name	Sequence (5' to 3')
polA△C	polA p1	GCGATAAAGATATGGCACAGTTGGTGACG
	polA p2r	CGAAAAAAGCGCGTTATTCCTTAAATGCTTAACCTTTACCGGCAATGTCTTCAAAGG
	polA p3	CCTTTGAAGACATTGCCGGTAAAGGTTAAGCATTTAAGGAATAACGCGCTTTTTTCG
	polA p4r	GGTATAATCGCCACAATGCTTTGACTGACG
△yebC	yebC p1	CACGCTGTCACTGTTTATACAACGTTCAGC
	yebC p2r	GCCTGAAAAGGCGCGCTTTTTTTGAGGAAATATTTTGGTGCTGTTAAACGCCGGC
	yebC p3	GCCGGCGTTTAACAGCACCAAAATATTTCCTCAAAAAAAGCGCGCCTTTTCAGGC
	yebC p4r	ACATGACGGCGTCTGAACTGAAAACTGC
△recC	recC p1	CCTCGGTGATGACAGGTACGGTAATTTCCG
	recC p2r	CCAAATCGTTAATCGTCAGGAGTAATTTTGTATGAAAATCGCGCCATTAAAAGGC
	recC p3	GCCTTTTAATGGCGCGATTTTCATACAAAATTACTCCTGACGATTAACGATTTGG
	recC p4r	ACCGGGTTCCGTATGAAGGATAACG
△recA	RecA p1	CAGACTATATCCCAGACATCCCAG
	RecA p2r	TATTACTCCTGTCATGCAACTTGGTATTG
	RecA p3	CAATACCAAGTTGCATGACAGGAGTAATATCATCAGGTGATGGTGGGGCGGGCAAAAC
	RecA p4r	AGGGAACTGCTGGCAACTAC
LexA3 mutant	LexA p1	GAAGTATCGAGCCCCAATTCCTGG
	LexA p2r	CAATATGCTGCTGCGCCAGAAGCGGTTCATCCGCCGCGACACGCCCGACAAGCGGTAATC
	LexA p3	GATTACCGCTTGTCGGGCGTGTCGCGGCGGATGAACCGCTTCTGGCGCAGCAGCATATTG
	LexA p4r	AACGCCTAACAGCCAACCGAGC
△rnase H1	RNaseH p1	CTGCGTGACAGGCAGGATTC
	RNaseH p2r	GGCAATATCGCAAACCGGATGGCTCTGGTAGACTTCCTGTAATTGAAATC
	RNaseH p3	CCATCCGGTTTGCGATATTGC
	RNaseH p4r	ACCGTCATTTGCGGGAAGTG
△rtcB	RtcB p1	CCGTTTGAATGCGATGTGGTCGAC
	RtcB p2r	CAGCGCGATGATCCTTGCCATTTTTTTTTTCTCGTTTTAATCATTAGGGTGGCGAC
	RtcB p3	AAAATGGCAAGGATCATCGCGCTG
	RtcB p4r	TCCACCACCGCAATATTGGTAAGC
△rtcA	RtcA p1	CGGTTGTGGAATGAACGCGCTG
	RtcA p2r	GTTTGCCTTGCAATGCTCGTAAAGATGACTTTCTATCCTTTAACGCACACCACCTGC
	RtcA p3	GTCATCTTTACGAGCATTGCAAGGCAAAC
	RtcA p4r	CTTATTCGCACCAGCCCGCTC
△yrlAB	yrlAB p1	CCGTTTGAATGCGATGTGGTCGAC
	yrlAB p2r	CGTAATTCATCATTTTTTTCTCGTTTTAATCATTTCTTTACAACGTCACGGCTTCAATC
	yrlAB p3	AATGATTAAAACGAGAAAAAAATGATGAATTACG
	yrlAB p4r	GCTAGCCAAAAAGGTGCGTC
△yrlA	yrlA p1	CCGTTTGAATGCGATGTGGTCGAC
	yrlA p2r	CGTAATTCATCATTTTTTTCTCGTTTTAATCATTTAGGGTGGCACGACAAGTTAAG
	yrlA p3	AATGATTAAAACGAGAAAAAAATGATGAATTACG
	yrlA p4r	GCTAGCCAAAAAGGTGCGTC
△rsr	Rsr p1	CCGTTTGAATGCGATGTGGTCGAC
	Rsr p2r	CTGCGGGTTGCGCTGAATACTCTTTGTTTTTCCCATTTCCGTTATTCTCC
	Rsr p3	AGAGTATTCAGCGCAACCCGCAG
	Rsr p4r	GCTAGCCAAAAAGGTGCGTC
△ruvA	ruvA p1	GGCCATTCTGGCGATTTTTTCGAC
	ruvA p2r	GCGATCTGCTTCTATCATCCTTTACCCATGACGCTCCTGCGTAAAGG
	ruvA p3	GGTAAAGGATGATAGAAGCAGATCG
	ruvA p4r	GTGATCCCGAAATGGTTCCAGG
△truA	truA p1	CCTCAAGATTACGTTCCAGCTCAG
	truA p2r	CTGGTGCAGGAGTATCTGTACTGTCCGAATCGCACACCCGAAAC
	truA p3	CAGTACAGATACTCCTGCACCAG
	truA p4r	ACATTGCCATTCTGGGCGCAAC
△pnp	pnp p1	AGAGCGCTA TGCTCAGGTT GAC
	pnp p2r	CGATCTTCACAGTACCGTCATCTTAGATTTCGATGGTGGTGCCGG
	pnp p3	AAGATGACGGTACTGTGAAGATCG
	pnp p4r	GCTTCTGCTCAACAAGATACAGC
△yafQ TA	yafQ p1	AGCTGGGCTCGCAACAGTTG
	yafQ p2r	GTTAACATATGGGCAAAAACGGCGCTTCGATTAGTCTCCTGTACTGTGTCTCTATACAG
	yafQ p3	AAGCGCCGTTTTTGCCCATATGTTAAC
	yafQ p4r	CTGACGTTACTGGTGCAGTGCTC
△rnase I	RNaseI p1	GGTTATTTGATGTGGATGATGGTG
	RNaseI p2r	CTTCGTCAATAACCGGCTTTATCGCTGTAATGCCATATTGTGTTCATG
	RNaseI p3	CGATAAAGCCGGTTATTGACGAAG
	RNaseI p4r	AGGGGCTAACTTTTAAAATGGGTC
△STM14_2464	2464 p1	GAAGGGGAAGGTAGAAATCACGATC
	2464 p2r	GTTGACGTGGTGTCATTCCTTACCCCGATCACCTCAATGAACGGTATCGAG
	2464 p3	GGGGTAAGGAATGACACCACGTCAAC
	2464 p4r	CTGGGATCCCAGAGAAAACTCAG
△STM14_3665 (endo)	3665 p1	AA GGGAGCGGTACTCCCTTCG
	3665 p2r	CGATCACTTTGACATGGAGAATTTTGTACTCACCCGAGCCAGACCGAGCAAACC
	3665 p3	GTGAGTACAAAATTCTCCATGTCAAAGTGATCG
	3665 p4r	TGTTCATCATGGCGAACTACGATACC
△STM14_3666 (pin domain)	3666 p1	GCACGGATTTGACCGGTATGTATCG
	3666 p2r	CCGACATAAGCAAAATTGTCCATGCATTAAAGCCAACATGCCCCTTCAGG
	3666 p3	AATGCATGGACAATTTTGCTTATGTCGG
	3666 p4r	CGAGAGCTTCCCAAGCTCTATACG
△STM14_4703	4703 p1	TTTGAAGATGTGCGTGCGGTG
	4703 p2r	ACAAGCTGTTTCTCCGTTGTTGCACATCCTCCAGAGAAGATCCCACTC
	4703 p3	GTGCAACAACGGAGAAACAGCTTG
	4703 p4r	TCGGTGGAAATTAAGCTCACCACC
△STM14_4845 TA	4845 p1	AATTGCCGAACTGGTCGCTG
	4845 TA p2r	CAACTACTCGATGAAGGCATCTGCCGGTTTTCGGCTGATAACATGCAC
	4845 TA p3	GCAGATGCCTTCATCGAGTAGTTG
	4845 TA p4r	GAGAGAGTACGGCTATGTATCACC
△STM14_4847	4847 p1	CAGTGGGTCGAATTCGGCAG
	4847 p2r	CATCTACCACCTCTCATTCAGCATACG GAGTTCCGTTTCTATAAATTGCATATTCCATAC
	4847 p3	CGTATGCTGAATGAGAGGTGGTAGATG
	4847 p4r	GCTGCATTCGTTAATTGCCGAGC
pBAD-rtcR	rtcr-EcoRI	GGAATTCATGCGAAAAACGGTGGCCTTTG
	rtcR-XbaI	GCTCTAGATTAATTCTGTAAAACGTCCCACGTCAG
△rtcR	rtcR p1	ATCCTTCATCATCCCGCGTTCG
	rtcR p2r	GTATTAAAACGCACGCTGTCGCCTGCCGGACTTCAGGAAGTTGAG
	rtcR p3	G GCGACAGCGTGCGTTTTAATAC
	rtcR p4r	GATCTTAACGATCTGGCGGAACAG
FLAG3-Rsr	FLAG-rsr p1	GAGAATAACGGAAATGGGAAAAACAAATGGACTACAAAGACCATGAC
	FLAG-rsr p2r	GGAACAAAAGTGGATTAGCCATATCGTCATCCTTGTAATCG
HA-RtcA	HA-rtcA p1	GGAATTCATGTACCCATACGATGTTCCAGATTACGCTATGGCAAGGATCATCGCGCTG
	HA-rtcA p1	GCTCTAGATTAGTCGCTTACCCGGACAAGATAGC
△STM14_3663 (vapC)	3663 p1	ATAGCGCTGGCTTCCATTTAGC
	3663 p2r	TTTCTGCATCAGATGTTATCCCCGG
	3663 p3	CCGGGGATAACATCTGATGCAGAAATCAAAATCCTTCCCGTTCCTGTACTGC
	3663 p4r	CGGCTTATTTTTTCTGCCGTAACGC
△STM14_5624 (plasmid Pin domain)	5624 p1	TTTCACTTCCGGATCGACATGC
	5624 p2r	TCAGAATGATTCCCGTTCCTGC
	5624 p3	GCAGGAACGGGAATCATTCTGaTACCGCCATCAGAAATCATCTCCCGGC
	5624 p4r	GTGATTTCCATGTGGCTGTCCATTGC
△STM14_1609	1609 p1	CTCTCGATAGCGCAACAATCACG
	1609 p2r	CTTATTGTGCGTTTTTACTCCACGCCTCGGTAATAACATAACGGGTAATATCGCCAC
	1609 p3	GAGGCGTGGAGTAAAAACGCACAATA
	1609 p4r	CCATCGCTTTTTGCGCAGTAGC
△STM14_1698	1698 p1	GTGCAAGAAGGTGGAAAGTTCCTG
	1698 p2r	CATTTAAAAACGTCGCTGGATAAGATGCTCCTGATGCCGACGTAACCATTGCTC
	1698 p3	GAGCATCTTATCCAGCGACGTTTTTAAATG
	1698 p4r	CATTTTAAGGCCAGCGCACTGAC
△STM14_1870	1870 p1	CTGATAAGCACCATTAGATCATCTTCAGC
	1870 p2r	GAGTGATTAGCTTCTGTGTCGTGTCATAATTTGAAATGCCATAATTTACCTCCTGGTTG
	1870 p3	ATGACACGACACAGAAGCTAATCACTCAC
	1870 p4r	CTACGAGGTTCCACAAGCTACAG
△STM14_5434	5434 p1	GATGTCAAAGGTGGCAAGAGATTACC
	5434 p2r	CTTAGAACCTGCCATCACGTCGCACGGATCTGCA ATAGAATGGACGGTAG
	5434 p3	GACGTGATGGCAGGTTCTAAGTAAACG
	5434 p4r	TTGGCTTTGTGCAGCTCAGACG
△STM14_0346	0346 p1	GAGGGATTGCATCGTGATCACG
	0346 p2r	TTAATCCCCGTTCACCACATTATTTACGCTGACGCCGGAGGCATTCATATTTGC
	0346 p3	GTAAATAATGTGGTGAACGGGGATTAAATAATAAAATC
	0346 p4r	GATAGATCCGCTAGACCTGAATCC
△STM14_1927	1927 p1	GAAGATGGCCAGAAAAAAGGCGTGG
	1927 p2r	CGTGCCGCCTTTGGTGAGCTGCTCGCTCACTTCCTCCAGGTGCGAC
	1927 p3	GAGCAGCTCACCAAAGGCGGCACG
	1927 p4r	GTTCCCTATGACGATTCGCTTTGC
△STM14_3072	3072 p1	CACGAAGGTTGGTTGTATCTTGC
	3072 p2r	CTCAATGGGTTCAGGCCATGATCAGAACTCCAGTAACATTAATTGCTTCTAAGTACATCAG
	3072 p3	CTGATCATGGCCTGAACCCATTGAG
	3072 p4r	CCAGAAGATAGCAAGCACAATGC
△STM14_3306	3306 p1	CAGCAGATCTTCTTCACTGATATCG
	3306 p2r	CTAGCCTACATACACCAGCTGG CATAGTCAAACCTTGCATAATTAGAGTAAATTCAAC
	3306 p3	CCAGCTGGTGTATGTAGGCTAG
	3306 p4r	CCTGCATCAAAGCGGTTTGAATGC
△STM14_3562	3562 p1	TCCAGTACTTCATAGGTTTCTTCCAGC
	3562 p2r	GGATGATCAAACCCGATGAGAATGGTAAAATTAGGTAAGCATGTAAATTGGTTATAGC
	3562 p3	TAATTTTACCATTCTCATCGGGTTTGATCATCC
	3562 p4r	CGCAAAATCGTCGTAAAGACGACG
△STM14_4284	4284 p1	CACGACGTCAGTCTGCACATC
	4284 p2r	GTCTCAGGCACGTAAGCGAACGGCTATAGTTAACCGTACGCATAAACATCTC
	4284 p3	CGTTCGCTTACGTGCCTGAGAC
	4284 p4r	CCGCATCTGTACCGTCAAAGC
△STM14_4556	4556 p1	CAAAAGACATAAAGATGGCGATCATCC
	4556 p2r	GAATTTAGTTTTTGCTGACATGGCGCACCCTGGTTTTGAAGGTTCGCAT CAG
	4556 p3	GTGCGCCATGTCAGCAAAAACTAAATTC
	4556 p4r	ATTGACGCGGATATTCTTCGCAGC
△STM14_5341	5341 p1	CGATGCTGGTAATGCGATGG
	5341 p2r	GTTGATCGCTAAAGCCGTTTGTTTGCGACGTTCAGCGTGGCC ATTATGC
	5341 p3	GCAAACAAACGGCTTTAGCGATCAAC
	5341 p4r	GCGAATACCCGAACATTCAGCAC
△STM14_0349	0349 p1	G ACACAGGCCAGACTGATTATACAG
	0349 p2r	CAGCGCCCCGGAAATGTTTTTAACCACTGGCATA ATCGAGCCATTCACATTTAGAGATC
	0349 p3	CAGTGGTTAAAAACATTTCCGGGGCGCTG
	0349 p4r	GTCTCTGCAATCAGGATCAAACACC
His-RtcR	RtcR-BamhI	CGGGATCCGATGCGAAAAACGGTGGCCTTTG
	RtcR rev XhoI	CCGCTCGAGTTAATTCTGTAAAACGTCCCACGTCAG
His-CARF	RtcR-BamhI	CGGGATCCGATGCGAAAAACGGTGGCCTTTG
	RtcR564 rev XhoI	CCGCTCGAGTTAGGTTGCAATGCCGGACTTCAG
MazEF	MazEF gBlock	TATACATATGTTAATTATTGAGCCAGTGCGTAAAGAGCCCGTATTTACGCTTGCTGAACTGGTCAACGACATCACGCCGGAAAACCTCCACGAGAATATCGACTGGGGAGAGCCGAAAGATAAGGAAGTCTGGGGAGGTATTGAAGGTCGTGGATCCATGGTAAGCCGATACGTACCCGATATGGGCGATCTGATTTGGGTTGATTTTGACCCGACAAAAGGTAGCGAGCAAGCTGGACATCGTCCAGCTGTTGTCCTGAGTCCTTTCATGTACAACAACAAAACAGGTATGTGTCTGTGTGTTCCTTGTACAACGCAATCAAAAGGATATCCGTTCGAAGTTGTTTTATCCGGTCAGGAACGTGATGGCGTAGCGTTAGCTGATCAGGTAAAAAGTAT…

## Sheet: Plasmids
Plasmids used in this study
Name	Description	Source
Mutagenesis
pSB4807 (AmpR)	Mariner Tn mutagensis plasmid (cat casssette)	Fowler and Galan, (2018); Shames et al., (2017)
Alleclic exchange
pSB890	vector for alleclic exchange	Herrero et al., (1990)
pKH1	pSB890-Prsr-lacZ (TetR)	This work
pXCs2	pSB890-flag3X (TetR)	This work
pXCs3	pSB890-△pnp (TetR)	This work
pXCs4	pSB890-△rna (TetR)	This work
pXCs5	pSB890-△rtcB (TetR)	This work
pXCs6	pSB890-△recA (TetR)	This work
pXCs7	pSB890-△rsr (TetR)	This work
pXCs8	pSB890-△rnhA (TetR)	This work
pXCs9	pSB890-△rtcA (TetR)	This work
pXCs10	pSB890-△ruvA (TetR)	This work
pXCs11	pSB890-△rtcR (TetR)	This work
pXCs12	pSB890-△truA (TetR)	This work
pXCs13	pSB890-△yrlA (TetR)	This work
pXCs14	pSB890-△yrlAB (TetR)	This work
pKH15	pSB890-polA△C (TetR)	This work
pXC1	pSB890-lexA3 (TetR)	This work
pXC2	pSB890-△yafQ (TetR)	This work
pXC3	pSB890-△STM14_2464 (TetR)	This work
pXC4	pSB890-△STM14_3665 (endo) (TetR)	This work
pXC5	pSB890-△STM14_3666 (pin domain) (TetR)	This work
pXC6	pSB890-△STM14_4703 (TetR)	This work
pXC7	pSB890-△STM14_3663 (vapC) (TetR)	This work
pXC8	pSB890-△STM14_1870 (TetR)	This work
pXC9	pSB890-△STM14_0346 (TetR)	This work
pXC10	pSB890-△STM14_1927 (TetR)	This work
pXC11	pSB890-△STM14_3306 (TetR)	This work
pXC12	pSB890-△STM14_3562 (TetR)	This work
pXC13	pSB890-△STM14_4284 (TetR)	This work
pXC14	pSB890-△STM14_4556 (TetR)	This work
pXC15	pSB890-△STM14_5341 (TetR)	This work
pXC16	pSB890-△STM14_0349 (TetR)	This work
pXC17	pSB890-△STM14_5341 (TetR)	This work
pXC18	pSB890-△higB2 (TetR)	This work
pXC19	pSB890-△higB (TetR)	This work
pXC20	pSB890-△symE (TetR)	This work
pXC21	pSB890-△sseE (TetR)	This work
pXC22	pSB890-△ghoS (TetR)	This work
Overexpression
pKH16	pSB3313 (AmpR)	Gao et al., (2014)
pKH17	pSB3313-HA-RtcA (AmpR)	This work
pKH18	pSB3313-RtcRΔN (AmpR)	This work
pXC23	pSB3313-His-RtcR (AmpR)	This work
CARF domain assays
pXC24	pRSFDuet-1-HisCARF (KanR)	This work
pXC25	pRSFDuet-1-HisRtcR (KanR)	This work
pXC26	pET28b-MazEF (KanR)	This work
